# Supplementary material for: Parental Influence on Child and Adolescent Physical Activity Level: A Meta-Analysis
Source: Int J Environ Res Public Health. 2022 Dec 15;19(24):16861. doi: 10.3390/ijerph192416861 (PMC9778652; doi:10.3390/ijerph192416861)
Supplement: Supplementary file 1 [file ijerph-19-16861-s001.zip]

Archive with 11 entries (8 files):
- Appendix/
- Appendix/.DS_Store
- Appendix/Appendix A.pdf
- Appendix/Appendix B .pdf
- Appendix/Appendix C.pdf
- __MACOSX/
- __MACOSX/Appendix/
- __MACOSX/Appendix/._.DS_Store
- __MACOSX/Appendix/._Appendix A.docx
- __MACOSX/Appendix/._Appendix B .docx
- __MACOSX/Appendix/._Appendix C.docx
